# Supplementary material for: Classroom Movement Breaks and Physically Active Learning Are Feasible, Reduce Sedentary Behaviour and Fatigue, and May Increase Focus in University Students: A Systematic Review and Meta-Analysis
Source: Int J Environ Res Public Health. 2022 Jun 24;19(13):7775. doi: 10.3390/ijerph19137775 (PMC9265656; doi:10.3390/ijerph19137775)
Supplement: Supplementary file 1 [file ijerph-19-07775-s001.zip]

Archive with 1 entries (1 files):
- ijerph-1770939-supplementary.pdf
